# Supplementary material for: Comparative Cytogenetic Study of Y Chromosomes in Bovidae: Insights from Morphological Analysis of European Bison, American Bison, and Domestic Cattle
Source: Animals (Basel). 2025 Nov 28;15(23):3442. doi: 10.3390/ani15233442 (PMC12691336; doi:10.3390/ani15233442)
Supplement: Supplementary file 1 [file animals-15-03442-s001.zip]

Archive with 2 entries (2 files):
- Supplementary Note S1.pdf
- Table S1_Raw data.xlsx
