# Supplementary material for: Comparative Cytogenetic Study of Y Chromosomes in Bovidae: Insights from Morphological Analysis of European Bison, American Bison, and Domestic Cattle
Source: Animals (Basel). 2025 Nov 28;15(23):3442. doi: 10.3390/ani15233442 (PMC12691336; doi:10.3390/ani15233442)
Supplement: Supplementary file 1 [file animals-15-03442-s001.zip › Table S1_Raw data.xlsx]

## Sheet: Arkusz1
Group	absolute lenght	absolute area	C-band
American bison	1.6365	1.764	0.44
American bison	1.364	1.61	0.447
American bison	1.5385	1.532	0.407
American bison	1.716	1.887	0.439
American bison	1.785	1.814	0.469
American bison	1.479	1.887	0.448
American bison	1.6875	1.888	0.521
American bison	1.755	1.852	0.502
Domestic cattle	1.932	1.764	0.569
Domestic cattle	2.25	1.611	0.583
Domestic cattle	1.95	1.5321	0.499
Domestic cattle	1.994	1.8872	0.662
Domestic cattle	1.974	1.8141	0.563
Domestic cattle	2.084	1.8871	0.569
Domestic cattle	2.0458	1.8881	0.601
Domestic cattle	2.233	1.8521	0.6221
Domestic cattle	1.931	1.764	0.5432
Domestic cattle	2.24	1.61	0.5643
Domestic cattle	1.951	1.532	0.54
Domestic cattle	1.993	1.887	0.65
Domestic cattle	1.973	1.814	0.62
Domestic cattle	2.082	1.887	0.6487
Domestic cattle	2.0456	1.888	0.698
Domestic cattle	2.232	1.852	0.612
Domestic cattle	1.932	1.7642	0.612
Domestic cattle	2.25	1.612	0.5331
Domestic cattle	1.94	1.5322	0.552
Domestic cattle	1.992	1.8872	0.597
Domestic cattle	1.972	1.8142	0.64
Domestic cattle	2.083	1.8872	0.6499
Domestic cattle	2.0457	1.8882	0.5999
Domestic cattle	2.234	1.8522	0.6596
European bison	1.5251	1.725	0.370893
European bison	1.5252	1.654	0.345
European bison	1.5253	1.893	0.397464
European bison	1.5254	1.755	0.381964
European bison	1.5256	1.663	0.354286
European bison	1.5257	1.666	0.349857
European bison	1.5255	1.803	0.389714
European bison	1.5261	1.682	0.362036
European bison	1.5262	1.723	0.366464
European bison	1.5263	1.658	0.349
European bison	1.5264	1.898	0.403
European bison	1.5265	1.756	0.384179
European bison	1.5266	1.669	0.359821
European bison	1.5921	1.721	0.376429
European bison	1.5922	1.662	0.346
European bison	1.5923	1.807	0.394143
European bison	1.5924	1.726	0.373107
European bison	1.5925	1.652	0.35
European bison	1.5926	1.895	0.399679
European bison	1.5927	1.753	0.380857
European bison	1.56851	1.663	0.355393
European bison	1.56852	1.662	0.350964
European bison	1.56853	1.801	0.3875
European bison	1.56854	1.681	0.360929
European bison	1.56855	1.721	0.367571
European bison	1.56856	1.656	0.346
European bison	1.56857	1.896	0.400786
European bison	1.561	1.759	0.386393
European bison	1.562	1.668	0.357607
European bison	1.563	1.729	0.375321
European bison	1.564	1.663	0.347
European bison	1.565	1.805	0.391929
European bison	1.567	1.726	0.372
European bison	1.5571	1.651	0.344
European bison	1.5572	1.892	0.396357
European bison	1.5573	1.751	0.378643
European bison	1.5574	1.661	0.352071
European bison	1.5575	1.665	0.349
European bison	1.5576	1.804	0.390821
European bison	1.5751	1.685	0.36425
European bison	1.5752	1.724	0.368679
European bison	1.5753	1.656	0.344
European bison	1.5754	1.897	0.401893
European bison	1.5755	1.751	0.383071
European bison	1.5756	1.664	0.3565
European bison	1.55552	1.728	0.374214
European bison	1.55557	1.661	0.343
European bison	1.55556	1.808	0.39525
European bison	1.55555	1.722	0.369786
European bison	1.55554	1.653	0.343
European bison	1.55553	1.894	0.398571
European bison	1.5367	1.752	0.37975
European bison	1.5361	1.662	0.353179
European bison	1.5362	1.664	0.348
European bison	1.5363	1.802	0.388607
European bison	1.5364	1.684	0.363143
European bison	1.5365	1.721	0.365357
European bison	1.5471	1.657	0.342
European bison	1.5472	1.899	0.404107
European bison	1.5473	1.758	0.385286
European bison	1.5474	1.664	0.358714
European bison	1.5475	1.725	0.377536
European bison	1.5476	1.661	0.341
European bison	1.5477	1.806	0.393036
European bison	1.531	1.7392	0.3544
European bison	1.532	1.8181	0.36412
European bison	1.533	1.8659	0.383546
European bison	1.534	1.6811	0.345
European bison	1.5321	1.8168	0.364538
European bison	1.5322	1.6863	0.36341
European bison	1.5323	1.8403	0.3743
European bison	1.5324	1.7506	0.358906
European bison	1.54951	1.6818	0.3617
European bison	1.54951	1.8648	0.39313
European bison	1.54951	1.6868	0.3509
European bison	1.54952	1.8649	0.38305
European bison	1.55051	1.8174	0.371225
European bison	1.55052	1.7204	0.36249
European bison	1.55053	1.7404	0.375645
European bison	1.55054	1.715	0.3481
European bison	1.55052	1.7228	0.346519
European bison	1.55052	1.7398	0.37185
European bison	1.55052	1.709	0.35181
European bison	1.55052	1.7399	0.36177
European bison	1.5555	1.7516	0.372131
European bison	1.5555	1.6824	0.3509
European bison	1.5555	1.7054	0.34117
European bison	1.5555	1.8414	0.38452
European bison	1.56112	1.8178	0.37653
European bison	1.56113	1.7056	0.3457
European bison	1.56114	1.717	0.353
European bison	1.56115	1.7519	0.3783
European bison	1.56127	1.7149	0.362
European bison	1.56128	1.6879	0.352993
European bison	1.56129	1.8419	0.368937
European bison	1.5613	1.7522	0.3632
European bison	1.57151	1.72	0.362113
European bison	1.5715	1.705	0.352789
European bison	1.57151	1.7393	0.35762
European bison	1.57151	1.6813	0.3421
European bison	1.57452	1.7042	0.35647
European bison	1.57453	1.7523	0.357881
European bison	1.57451	1.7409	0.351835
European bison	1.57454	1.7221	0.37563
European bison	1.57452	1.7043	0.347854
European bison	1.57452	1.704	0.358796
European bison	1.57452	1.8164	0.386976
European bison	1.57452	1.7194	0.369458
European bison	1.5788	1.7511	0.363123
European bison	1.5789	1.6869	0.363
European bison	1.57821	1.723	0.356323
European bison	1.5782	1.687	0.351078
European bison	1.5787	1.7235	0.345435
European bison	1.57844	1.7055	0.372199
European bison	1.5795	1.716	0.370244
European bison	1.57951	1.7518	0.357865
European bison	1.57964	1.7521	0.352381
European bison	1.57965	1.6829	0.342525
European bison	1.57966	1.7059	0.352381
European bison	1.57967	1.72	0.354304
European bison	1.59215	1.7139	0.350095
European bison	1.59216	1.682	0.3576
European bison	1.59217	1.714	0.34381
European bison	1.59218	1.8171	0.396
European bison	1.59231	1.7405	0.35234
European bison	1.59232	1.6875	0.358495
European bison	1.59233	1.8176	0.398
European bison	1.59234	1.7236	0.3535
